# Supplementary material for: Acute high folic acid treatment in SH-SY5Y cells with and without MTHFR function leads to gene expression changes in epigenetic modifying enzymes, changes in epigenetic marks, and changes in dendritic spine densities
Source: PLoS One. 2021 Jan 7;16(1):e0245005. doi: 10.1371/journal.pone.0245005 (PMC7790414; doi:10.1371/journal.pone.0245005)
Supplement: S1 File — (XLSX) [file pone.0245005.s001.xlsx]

## Sheet: ArrayGeneExpressionData
Position	Gene Symbol	SCR+No	SCR+No	SCR+No	SCR+10x	SCR+10x	SCR+10x	KD+No	KD+No	KD+No	KD+10x	KD+10x	KD+10x
		Control Group	Control Group	Control Group	Group 1	Group 1	Group 1	Group 2	Group 2	Group 2	Group 3	Group 3	Group 3
A01	ASH1L	28.93	28.08	28.38	27.63	27.98	27.81	28.06	28.14	29.47	28.28	28.86	28.96
A02	ATF2	26.45	25.72	26.01	26.1	25.69	25.89	25.85	25.78	26.52	26.31	26.2	26.43
A03	AURKA	27.17	26.46	26.7	26.42	26.18	26.3	26.42	26.43	27.36	26.91	27.13	27.39
A04	AURKB	26.53	26.36	26.34	26.01	25.94	25.97	26.08	26.15	27.15	26.88	26.82	27.24
A06	CARM1	26.76	26.4	26.41	26.05	26.14	26.1	26.32	26.47	27.09	26.29	26.65	26.7
A07	CDYL	28.67	28.19	28.31	27.96	27.86	27.91	27.93	28.21	29.03	28.28	28.34	28.76
A09	CSRP2BP	29.01	28.32	28.38	27.88	27.94	27.91	28.39	28.15	29.26	28.74	29.05	29.37
A10	DNMT1	27.19	26.8	26.76	26.47	26.25	26.36	26.51	26.59	27.72	27.02	27.5	27.85
A11	DNMT3A	28	26.48	26.24	25.6	25.96	25.78	26.18	26.52	27.2	26.18	26.67	26.65
B01	DOT1L	29.12	29.12	28.87	28.22	28.39	28.3	28.65	29.06	30.3	28.54	29.5	29.81
B02	DZIP3	27.93	27.31	27.37	27.2	26.89	27.04	27.1	27.26	28.15	27.56	27.74	28.03
B03	EHMT2	26.65	26.23	26.21	25.65	25.81	25.73	25.8	26.23	27.01	26.09	26.42	26.59
B04	ESCO1	28.96	28.56	28.49	27.94	28.01	27.98	28.16	28.49	29.25	28.6	28.4	28.57
B05	ESCO2	27.25	26.94	27.06	26.68	26.59	26.63	26.68	26.7	27.46	27.3	27.26	27.31
B06	HAT1	26.25	26.12	26.16	26.07	25.88	25.97	25.94	25.88	26.38	26.4	26.12	26.21
B07	HDAC1	26.69	26.5	26.42	26.09	26.15	26.12	26.14	26.45	27.27	26.58	26.74	27.12
B08	HDAC10	30.16	30.35	30.4	29.04	29.74	29.39	29.86	29.85	31.44	29.72	31.14	30.82
B09	HDAC11	31.43	31.44	31.26	30.65	30.71	30.68	30.99	31.45	32.3	30.76	31.22	31.2
B10	HDAC2	24.49	24.02	24.06	23.51	23.44	23.48	23.77	24.07	24.71	24.21	24.21	24.14
B11	HDAC3	29.39	27.04	27.11	26.55	26.58	26.56	26.92	26.9	27.93	27.43	27.48	27.63
B12	HDAC4	28.66	28.24	28.25	27.81	27.91	27.86	28.11	28.31	29.36	28.23	28.69	28.92
C01	HDAC5	27.21	27.01	27.13	26.56	26.63	26.59	26.91	27.03	27.79	27.19	27.38	27.63
C02	HDAC6	28.49	28.19	28.15	28.45	27.83	28.14	28	28.19	28.82	27.89	28.37	28.47
C03	HDAC7	27.72	27.7	27.42	26.93	27.12	27.02	27.07	27.49	28.15	27.09	27.56	28
C04	HDAC8	27.36	26.89	26.96	26.41	26.47	26.44	26.59	26.79	27.62	27.13	27.15	27.46
C05	HDAC9	24.53	24.14	24.19	23.87	24	23.93	23.95	24.12	24.96	24.38	24.49	24.89
C06	KAT2A	26.91	26.8	26.91	26.19	26.59	26.39	26.66	26.62	27.55	26.88	27.53	27.63
C07	KAT2B	29.6	29.13	29.05	28.77	28.66	28.71	28.7	29.08	29.86	29.11	29.25	29.46
C08	KAT5	28.75	28.35	28.35	28	28.04	28.02	28.05	28.3	29.15	28.61	29.06	29.08
C09	KAT6A	28.04	27.13	27.38	27.15	27.31	27.23	27.1	27.26	28.47	27.59	27.77	28
C10	KAT6B	27.64	27.01	27.17	26.91	26.9	26.91	26.91	26.97	27.89	27.67	27.91	28.03
C11	KAT7	27.25	27.01	27.03	26.4	26.56	26.48	26.59	27.04	27.86	26.77	27.21	27.32
C12	KAT8	27.86	26.66	26.7	26.31	26.18	26.24	26.39	26.37	27.32	27.21	27.13	27.56
D01	KDM1A	24.88	24.59	24.73	24.15	24.31	24.23	24.39	24.21	25.19	25.01	25.06	25.24
D02	KDM4A	26.95	26.63	26.5	26.31	26.35	26.33	26.38	26.61	27.41	26.55	26.9	27.03
D03	KDM4C	29.47	29.14	29.03	28.54	28.58	28.56	28.6	28.91	29.87	29	29.26	29.45
D04	KDM5B	25.36	24.95	24.9	24.49	24.68	24.58	24.63	24.8	25.64	25.06	25.08	25.35
D05	KDM5C	29.74	29.84	29.57	28.64	29.07	28.86	29.38	29.61	30.28	29.11	29.61	29.83
D06	KDM6B	27.59	27.42	27.24	26.37	26.63	26.5	27.07	27.47	28.33	27.07	27.64	27.81
D07	MBD2	26.07	25.87	25.75	25.56	25.53	25.54	25.6	25.67	26.24	26.03	26.01	26.05
D08	KMT2A	28.06	27.58	27.44	26.99	27.14	27.06	27.19	27.77	28.5	27.44	28.17	28.21
D09	KMT2C	29.13	28.13	28.56	27.94	28.19	28.06	28.11	28.59	30	28.42	28.77	29.06
D10	KMT2E	26.44	25.65	25.85	25.57	25.45	25.51	25.41	25.56	26.7	26.43	26.44	26.73
D11	MYSM1	28.29	27.65	27.81	26.92	27.14	27.03	27.19	27.53	29.04	27.65	28.1	28.37
D12	NCOA1	27.67	27.06	27.18	26.7	26.6	26.65	26.69	26.71	27.72	27.34	27.32	27.55
E01	NCOA3	28.62	28	28.08	27.41	27.92	27.66	27.88	27.88	29.1	28.37	28.43	28.89
E02	NCOA6	27.75	27.17	27.3	27	26.98	26.99	27.01	27.03	28.33	27.31	27.61	28.07
E03	NEK6	28.14	27.9	27.76	27.24	27.41	27.32	27.33	27.4	28.37	27.54	28.08	28.27
E04	NSD1	27.9	27.24	27.26	26.67	27.09	26.88	27.23	27.48	28.27	27.35	27.68	27.72
E05	PAK1	27.69	27.24	27.21	26.87	26.93	26.9	27.01	27.16	27.82	27.47	27.43	27.98
E06	PRMT1	24.28	24.26	24.3	23.76	23.83	23.8	23.95	24.26	24.11	24.18	24.18	24.41
E07	PRMT2	26.23	26.07	26.04	25.52	25.6	25.56	25.68	25.89	26.64	25.95	26.23	26.39
E08	PRMT3	28.2	27.83	27.94	27.21	27.3	27.25	27.42	27.7	28.45	27.8	28.04	28.1
E09	PRMT5	27.14	26.66	26.85	26.49	26.49	26.49	26.47	26.54	27.17	27.11	27.11	27.34
E11	PRMT7	27.82	27.4	27.59	27.36	27.21	27.29	27.3	27.27	28.17	28.18	28.19	28.62
F01	RNF2	27.1	26.42	26.38	26.01	26.44	26.23	26.26	26.21	26.82	26.56	26.35	26.43
F02	RNF20	26.93	26.61	26.56	26.18	26.25	26.22	26.37	26.38	27.38	26.55	26.73	27.05
F03	RPS6KA3	27.54	27.07	27.09	26.66	26.85	26.76	26.71	26.8	27.8	27.22	27.34	27.68
F04	RPS6KA5	29.93	29.24	29.25	28.9	29.04	28.97	29.13	29.11	30.28	29.46	29.5	29.53
F05	SETD1A	27.55	27.34	27.16	26.64	26.95	26.79	26.9	27.21	28.01	27.23	27.52	27.6
F06	SETD1B	29.07	28.44	28.49	27.82	28.01	27.91	28.3	28.64	29.57	28.66	28.98	29.07
F07	SETD2	26.79	26.41	26.49	25.86	26	25.93	26.11	26.34	27.58	26.42	26.78	27
F08	SETD3	27.31	26.97	26.83	26.46	26.46	26.46	31.11	26.69	27.47	26.9	27.03	27.38
F09	SETD4	28	27.48	27.77	27.18	27.16	27.17	27.26	27.36	28.34	27.79	28.07	28.26
F10	SETD5	26.05	25.21	25.38	25.13	25.1	25.11	25.1	25.35	26.52	25.92	26.14	26.35
F11	SETD6	30.06	29.67	29.84	28.95	29.28	29.12	29.49	29.49	30.61	30.07	30.43	30.24
F12	SETD7	27.65	27.22	27.69	26.97	27.09	27.03	27.01	27.21	28.07	27.29	27.65	27.75
G01	SETD8	27.33	26.94	27.04	26.46	26.56	26.51	26.8	26.8	27.59	27.02	27.21	27.36
G02	SETDB1	26.58	26.33	26.22	25.95	25.9	25.93	26.11	26.15	27.06	26.23	26.47	26.62
G03	SETDB2	28.9	28.38	28.62	28.04	28.14	28.09	28.17	28.37	29.3	28.62	29.2	29
G04	SMYD3	28.68	28.45	28.47	27.64	27.73	27.69	28.02	28.96	28.97	28.27	28.85	28.76
G05	SUV39H1	30.2	30.09	30.03	29.12	29.4	29.26	29.63	30.33	30.89	29.68	30.48	30.18
G06	SUV420H1	26.63	26.19	26.23	25.65	25.71	25.68	25.98	26.13	27.3	26.35	26.48	26.71
G07	UBE2A	26.62	26.35	26.41	26.14	26.03	26.09	26.2	26.3	26.56	26.32	26.33	26.24
G08	UBE2B	25.17	24.92	24.88	24.52	24.47	24.5	24.52	24.57	25.19	24.9	24.94	25
G09	USP16	27.58	27.27	27.35	26.76	26.46	26.61	26.78	26.84	27.65	27.18	27.16	27.32
G10	USP21	26.85	26.48	26.59	26.18	26.11	26.15	26.2	26.35	27.44	26.66	26.88	27.18
G11	USP22	24.95	24.63	24.49	24.04	24.49	24.27	24.21	24.49	25.1	24.26	24.8	24.9
G12	WHSC1	25.89	25.46	25.52	24.99	25.13	25.06	25.2	25.58	26.32	25.32	25.86	25.74
H01	ACTB	19.5165	19.1374	19.3959	18.9638	19.0054	18.9846	19.1667	19.1456	19.8193	19.4874	20.0413	20.1047
H02	B2M	23.7252	23.6227	23.7659	23.4122	23.2124	23.3123	23.1776	23.2053	23.7696	23.3789	24.0488	24.0515
H03	GAPDH	21.0658	20.7576	20.8597	20.4596	20.4623	20.4609	20.4305	20.6499	21.0909	20.9029	21.0553	21.1559
H04	HPRT1	27.5882	27.2709	27.3186	27.044	27.0649	27.0545	27.0792	27.1382	27.6482	27.3672	27.2932	27.4204
H05	RPLP0	19.3837	19.3509	19.256	19.1685	19.0485	19.1085	19.037	19.0852	19.5468	19.6176	19.3932	19.8
H06	HGDC	39.7651						38.8224	39.5105
H07	RTC	24.4685	23.0336	22.8313	24.2282	24.4842	24.3562	24.1898	23.4728	23.631	24.538	24.042	23.8917
H08	RTC	24.5398	23.0231	22.7716	24.1697	24.4773	24.3235	24.2286	23.4962	23.6641	24.5313	24.0427	23.9741
H09	RTC	24.5339	23.0744	22.9026	24.2696	24.4285	24.349	24.184	23.4364	23.6241	24.5072	23.9986	23.9065
H10	PPC	21.767	21.923	23.2008	23.6149	21.8725	22.7437	21.8912	22.2838	21.969	21.656	21.6671	22.1902
H11	PPC	21.9962	21.9516	22.0191	21.6355	21.902	21.7687	21.992	21.9627	22.0703	21.5014	21.4186	22.0289
H12	PPC	22.0218	21.9931	22.0619	21.8989	22.1163	22.0076	22.0822	22.0529	22.2568	21.7086	21.6055	22.275

## Sheet: H3Modif.Data
	% of each H3 Modification:
Sample:	H3K4me1	H3K4me2	H3K4me3	H3K9me1	H3K9me2	H3K9me3	H3K27me1	H3K27me2	H3K27me3	H3K36me1	H3K36me2	H3K36me3	H3K79me1	H3K79me2	H3K79me3	H3K9ac	H3K14ac	H3K18ac	H3K56ac	H3ser10p	H3ser28p
MTHFR -/- 10x FA	100	100	100	8.32787	100	100	98.1639	100	100	100	100	100	100	100	100	100	100	100	100	100	100
MTHFR -/- 10x FA	59.7187	100	71.9831	85.9353	73.2208	82.4473	89.4233	72.7707	60.9564	64.4444	51.0549	63.7693	49.2546	61.6315	43.6287	103.376	87.6231	87.398	100	100	100
MTHFR -/- 10x FA	100	100	100	100	100	100	100	100	100	100	100	100	100	4.18079	100	4.18079	100	100	100	100	100
MTHFR -/- 10x FA	100	100	52.7473	100	42.4908	100	72.3443	100	74.9084	100	57.326	100	89.5604	50.7326	73.8095	1.0989	100	100	100	100	100
MTHFR -/- 10x FA	71.2151	52.5896	34.761	57.6693	35.1594	62.5498	53.3865	37.9482	23.008	36.1554	33.6653	71.0159	82.2709	35.5578	52.7888	75.5976	105.976	58.6653	46.3147	49.7012	57.9681
MTHFR -/- 10x FA	47.2998	38.7425	36.7597	30.4983	41.8732	43.0211	31.4375	43.0211	37.4902	47.2998	34.6726	45.6301	27.785	49.7	29.4547	58.779	34.1508	57.6311	51.9958
MTHFR -/- No FA	77.0492	74.1639	65.5082	85.4426	80.8525	65.5082	56.0656	73.5082	80.5902	58.5574	73.7705	74.1639	78.8852	79.0164	95.4098	81.9016	80.1967	67.7377	88.459		100
MTHFR -/- No FA	45.654	61.744	49.9297	50.8298	59.0436	35.3024	45.654	39.0155	5.37271	39.5781	31.7018	25.9634	29.4515	26.6385	32.602	53.6428	46.2166	43.4037	45.2039	69.6203	58.5935
MTHFR -/- No FA	100	100	100	100	100	100	100	100	100	100	100	100	100	100	84.1808	100	100	74.2373	100	36.2712	44.4068
MTHFR -/- No FA	100	100	100	100	100	100	100	100	100	100	100	100	100	100	28.3883	100	14.8352	0.18315	79.1209	0.732601	100
MTHFR -/- No FA	27.1912	16.3347	8.46614	19.3227	17.2311	26.1952	21.8127	5.17928	8.46614	37.8486	12.8486	40.6375	28.0876	14.6414	15.7371	27.49	58.4661	16.3347	18.0279	8.66534	23.8048
MTHFR -/- No FA	21.1062	14.7404	15.2622	15.8883	15.2622	18.3929	16.7232	15.2622	17.245	20.48	18.1842	17.8711	14.9491	13.0707	14.6361	23.9238	14.5317	23.7151	24.1325	16.4101	14.6361
Scramble 10x FA	22.7803	14.0984	17.9016	22.4918	25.1148	11.3443	16.8525	24.459	24.1967	14.4918	12	20.1311	12.2623	21.0492	19.8689	21.5738	25.9016	19.6066	34.4262	28.918	35.082
Scramble 10x FA	15.0492	8.86076	15.9494	9.7609	22.5879	9.98594	23.3755	12.9114	17.4121	8.63572	11.3361	8.18565	10.9986	7.39803	10.3235	0.984529	16.512	8.18565	17.1871	21.5752	20.7876
Scramble 10x FA	100	100	100	68.3616	100	80.565	100	92.3164	100	83.2768	100	81.0169	100	77.8531	0	67.0056	14.5763	26.3277	4.18079	34.0113	10.9605
Scramble 10x FA	11.3553	71.978	25.2747	76.0073	50	86.0806	39.011	91.2088	22.8938	94.8718	36.0806	68.4982	73.9927	33.5165	49.0842	67.033	60.6227	20.3297	60.8059	0	73.0769
Scramble 10x FA	84.1633	46.5139	48.2072	67.7291	63.4462	78.0876	87.5498	34.8606	37.4502	87.8486	44.1235	110.657	83.5657	39.3426	45.4183	71.9124	84.0637	69.7211	81.2749		79.1833
Scramble 10x FA	60.5531	32.3767	38.1164	45.6301	33.4203	31.3332	29.9765	35.1944	45.0039	51.8915	39.7861	47.0911	31.5419	34.8813	39.473	61.1792	47.9259	57.5267	71.4062	57.2137	56.3788
Scramble No FA	95.4098	51.3443	85.5738	89.9016	113.508	74.1639	114.295	79.4098	91.7377	67.4754	100	58.8197	88.1967	71.4098	100	100	100	73.377	100	87.2787	100
Scramble No FA	79.1842	84.0225	87.0605	80.7595	90.8861	47.2293	68.27	57.0183	73.5584	48.8045	52.0675	58.5935	45.9916	47.7918	48.4669	67.82	76.8214	66.8073	85.3727	86.8354	95.1617
Scramble No FA	60.226	58.8701	20	40.339	38.9831	41.2429	40.791	100	33.5593	88.7006	70.6215	45.7627	43.0508	45.3107	52.9944	22.2599	14.5763	32.6554	22.8475	32.6554	84.1808
Scramble No FA	80.9524	61.5385	87.1795	67.2161	76.9231	73.0769	82.0513	71.0623	74.5421	76.7399	87.7289	97.2527	77.4725	82.7839	24.1758	43.5897	86.8132	10.4396	93.0403	28.3883	100
Scramble No FA	94.2231	57.9681	70.1195	54.2829	77.988	77.1912	95.8167	38.9442	41.2351	100	46.2151	100	92.0319	37.5498	65.5378	64.243	100	70.3187	62.6494	76.494
Scramble No FA	57.9442	33.4203	44.8996	60.9705	37.6989	41.3514	45.317	45.6301	36.9684	41.5601	41.6645	41.5601	47.1954	34.0464	43.3342	58.1529	41.7688	53.9786	61.0749	39.6817	56.4832

## Sheet: SpineCountData
# spines per 10um segment			Names of counts: treatment-# of dish-# of image-Count
scr+no-1-1-1	4
scr+no-1-1-2	1
scr+no-1-2-1	1
scr+no-1-2-2	1
scr+no-1-3-1	3
scr+no-1-3-2	3
scr+no-2-1-1	4
scr+no-2-1-2	4
scr+no-2-2-1	1
scr+no-2-2-2	0
scr+no-2-3-1	3
scr+no-2-3-2	3
scr+no-3-1-1	4
scr+no-3-1-2	2
scr+no-3-2-1	3
scr+no-3-2-2	4
scr+no-3-3-1	3
scr+no-3-3-2	3
scr+no-3-3-3	0
scr+no-3-3-4	2
scr+10x-1-1-1	4
scr+10x-1-1-2	3
scr+10x-1-2-1	2
scr+10x-1-2-2	4
scr+10x-1-3-1	3
scr+10x-1-3-2	6
scr+10x-2-1-1	1
scr+10x-2-1-2	3
scr+10x-2-2-1	4
scr+10x-2-2-2	3
scr+10x-2-3-1	4
scr+10x-2-3-2	3
scr+10x-3-1-1	5
scr+10x-3-1-2	3
scr+10x-3-2-1	4
scr+10x-3-2-2	3
scr+10x-3-3-1	4
scr+10x-3-3-2	2
scr+10x-3-3-3	10
kd+no-1-1-1	4
kd+no-1-1-2	7
kd+no-1-2-1	4
kd+no-1-2-2	5
kd+no-1-3-1	3
kd+no-1-3-2	6
kd+no-2-1-1	7
kd+no-2-1-2	3
kd+no-2-2-1	3
kd+no-2-2-2	6
kd+no-2-3-1	2
kd+no-2-3-2	0
kd+no-3-1-1	3
kd+no-3-1-2	2
kd+no-3-2-1	0
kd+no-3-2-2	4
kd+no-3-3-1	5
kd+no-3-3-2	0
kd+no-3-3-3	3
kd+no-3-3-4	0
kd+10x-1-1-1	2
kd+10x-1-1-2	1
kd+10x-1-2-1	1
kd+10x-1-2-2	1
kd+10x-1-3-1	0
kd+10x-1-3-2	2
kd+10x-2-1-1	2
kd+10x-2-1-2	0
kd+10x-2-2-1	0
kd+10x-2-2-2	3
kd+10x-2-3-1	3
kd+10x-2-3-2	1
kd+10x-3-1-1	0
kd+10x-3-1-2	0
kd+10x-3-2-1	2
kd+10x-3-2-2	1
kd+10x-3-3-1	1
kd+10x-3-3-2	1
kd+10x-3-3-3	0

## Sheet: 5-mC & 5-hmC
5-mC Kit							5-hmC Kit
5-mC Controls	Abs					SCR+NO-1	0.355					5-hmC Controls	Abs
0	0.082					SCR+NO-1	0.29					0	0.336
0	0.064					SCR+NO-2	0.328					0	0.195
5	1.262					SCR+NO-2	0.329					0.02	0.258
5	0.925					SCR+NO-3	0.269					0.02	0.176
1	0.588					SCR+NO-3	0.258					0.04	0.399
1	0.525					SCR+NO-4	0.281					0.04	0.321
						SCR+NO-4	0.386					0.1	0.63
	Abs 1	Abs 2				SCR+10-1	0.334					0.1	0.682
SCRAMBLE+10X-1	0.203	0.123				SCR+10-1	0.26		100ng sample loaded in each			0.2	1.262
SCRAMBLE+10X-2	0.125	0.167				SCR+10-2	0.371					0.2	0.785
SCRAMBLE+10X-3	0.172	0.132				SCR+10-2	0.355					0.4	1.492
SCRAMBLE+NO-1	0.162	0.162				SCR+10-3	0.464					0.4	1.109
SCRAMBLE+NO-2	0.206	0.106				SCR+10-3	0.312					1	1.877
SCRAMBLE+NO-3	0.132	0.191				SCR+10-4	0.238					1	1.903
KD+10X-1	0.087	0.087				SCR+10-4	0.341					1	2.252
KD+10X-2	0.085	0.087				KD+NO-1	0.319
KD+10X-3	0.088	0.085				KD+NO-1	0.252
KD+NO-1	0.061	0.07				KD+NO-2	0.299
KD+NO-2	0.109	0.113				KD+NO-2	0.354
KD+NO-3	0.093	0.093				KD+NO-3	0.386
						KD+NO-3	0.341
						KD+NO-4	0.42
						KD+NO-4	0.331
						KD+10-1	0.367
						KD+10-1	0.386
						KD+10-2	0.388
						KD+10-2	0.366
						KD+10-3	0.387
						KD+10-3	0.425
						KD+10-4	0.239
						KD+10-4	0.51

## Sheet: DNMTActivity
		*Avg Adj Abs is Avg Abs - Avg Abs of Neg. Control
	2 Abs Reads
Neg. Ctl	0.04	450nm
	0.037	655nm
Neg. Ctl 2	0.043	450nm
	0.038	655nm
	Avg Adj Abs: Avg of 2 reads - Avg of 2 Neg. Control Reads
Sample	Avg Adj Abs	ug loaded	hour inc
ctl no 1	0.043	1.51072	2
ctl no 2	0.0495	0.827078	2
ctl no 3	0.044	2.26139	2
ctl 10x 1	0.019	1.30965	2
ctl 10x 2	0.0255	0.786863	2
ctl 10x 3	0.0255	1.42359	2
kd no 1	0.053	1.46381	2
kd no 2	0.048	1.33646	2
kd no 3	0.053	1.64477	2
kd 10x 1	0.038	1.1689	2
kd 10x 2	0.0465	1.84584	2
kd 10x 3	0.0805	2.50268	2
	Sample:	Abs.	Sample	Abs.	Sample	Abs.	Sample	Abs.		Note: each read is abs @ 450 on top of abs @ 655
A	0 control	0.04	ctl 10x 1	0.045	ctl no 2	0.094	kd 10x 3	0.104
		0.037		0.037		0.037		0.038
B	0 control	0.043	ctl 10x 1	0.066	ctl no 2	0.086	kd 10x 3	0.133
		0.038		0.036		0.044		0.038
C	0 control	0.041	ctl 10x 2	0.068	ctl no 3	0.082	kd no 1	0.095
		0.037		0.041		0.038		0.037
D	0 control	0.042	ctl 10x 2	0.062	ctl no 3	0.082	kd no 1	0.084
		0.037		0.038		0.038		0.036
E			ctl 10x 3	0.061	kd 10x 1	0.072	kd no 2	0.08
				0.037		0.038		0.036
F			ctl 10x 3	0.062	kd 10x 1	0.083	kd no 2	0.095
				0.035		0.041		0.043
G			ctl no 1	0.066	kd 10x 2	0.09	kd no 3	0.083
				0.038		0.038		0.036
H			ctl no 1	0.099	kd 10x 2	0.077	kd no 3	0.095
				0.041		0.036		0.036

## Sheet: HDACActivity
standard	2 absorbance reads
0	0.063	450nm
	0.04	655nm
0	0.073	450nm
	0.038	655nm
0.2	0.092	450nm
	0.037	655nm
0.2	0.097	450nm
	0.037	655nm
1	0.077	450nm
	0.037	655nm
1	0.113	450nm
	0.037	655nm
	*Adj absorbance: Average of 2 reads - average of 2 of 0 standard reads
Sample	Avg Adj Abs	ug loaded	min inc
ctl no 1	0.075	1.51072	90
ctl no 2	0.071	0.827078	90
ctl no 3	0.092	2.26139	90
ctl 10x 1	0.092	1.30965	90
ctl 10x 2	0.0805	0.786863	90
ctl 10x 3	0.08	1.42359	90
kd no 1	0.153	1.46381	90
kd no 2	0.089	1.33646	90
kd no 3	0.078	1.64477	90
kd 10x 1	0.1025	1.1689	90
kd 10x 2	0.0615	1.84584	90
kd 10x 3	0.096	2.50268	90
	sample	abs	sample	abs	sample	abs		Note each abs is abs at 450 on the top and abs at 655 on the bottom
A	ctl 10x 1	0.139	ctl no 2	0.106	ctl no 3	0.132
		0.042		0.039		0.04
B	ctl 10x 1	0.128	ctl no 2	0.114	ctl no 3	0.121
		0.041		0.039		0.042
C	ctl no 1	0.113	ctl 10x 2	0.122	ctl 10x 3	0.118
		0.038		0.038		0.038
D	ctl no 1	0.107	ctl 10x 2	0.114	ctl 10x 3	0.122
		0.037		0.037		0.037
E	kd no 1	0.158	kd no 2	0.146	kd no 3	0.116
		0.038		0.038		0.038
F	kd no 1	0.224	kd no 2	0.108	kd no 3	0.111
		0.038		0.038		0.038
G	kd 10x 1	0.115	kd 10x 2	0.107	kd 10x 3	0.134
		0.038		0.037		0.038
H	kd 10x 1	0.166	kd 10x 2	0.09	kd 10x 3	0.134
		0.038		0.037		0.038

## Sheet: TETActivity
	Control 1	Control 2	Avg Abs		Sample	UG LOAD
0	0.057	0.025	0.041		SCR NO	5.2
0.05	0.083	0.089	0.086		SCR+10	7.12
0.2	0.341	0.179	0.26		KD NO	5.9
1	0.688	0.737	0.7125		KD+10x	3.8
2	0.991	1.097	1.044
	AVG ADJ READ
SCR NO-1	0.057
SCR NO-2	0.055
SCR NO-3	0.058
SCR NO-4	0.058
SCR+10X-1	0.058
SCR+10X-2	0.06
SCR+10X-3	0.058
SCR+10X-4	0.064
KD NO-1	0.067
KD NO-2	0.059
KD NO-3	0.053
KD NO-4	0.057
KD+10X-1	0.053
KD+10X-2	0.053
KD+10X-3	0.058
KD+10X-4	0.062

## Sheet: HMTActivity
Sample	Absorbance			Control Concentration	Absorbance
ctl no 1	0.28			0	0.0755
ctl no 1	0.335			0	0.0996
ctl no 2	0.611			0.2	2.299
ctl no 2	0.623			0.2	2.261
ctl no 3	0.389			2	3.233
ctl no 3	0.4			2	3.452
ctl 10x 1	0.468			5	3.267
ctl 10x 1	0.347			5	3.5
ctl 10x 2	0.403
ctl 10x 2	0.351			sample	ug input
ctl 10x 3	0.323			ctl no 1	1.51
ctl 10x 3	0.338			ctl no 2	3.28
kd no 1	0.317			ctl no 3	2.26
kd no 1	0.41			ctl 10x 1	1.31
kd no 2	0.297			ctl 10x 2	0.79
kd no 2	0.267			ctl 10x 3	1.42
kd no 3	0.278			kd no 1	1.46
kd no 3	0.261			kd no 2	1.34
kd 10x 1	0.29			kd no 3	1.64
kd 10x 1	0.331			kd 10x 1	1.17
kd 10x 2	0.37			kd 10x 2	1.85
kd 10x 2	0.368			kd 10x 3	2.5
kd 10x 3	0.372
kd 10x 3	0.235

## Sheet: HATActivity
	Standards	Abs Reads	Sample:	Abs Reads	Sample:	Abs Reads	Sample:	Abs. Reads
A	0	0.066	ctl no 1	0.059	ctl no 2	0.057	ctl no 3	0.053
B	0	0.058	ctl no 1	0.05	ctl no 2	0.043	ctl no 3	0.054
C	1	1.802	ctl 10x 1	0.058	ctl 10x 2	0.049	ctl 10x 3	0.047
D	1	1.751	ctl 10x 1	0.064	ctl 10x 2	0.05	ctl 10x 3	0.053
E	2	2.342	kd no 1	0.047	kd no 2	0.047	kd no 3	0.05
F	2	2.679	kd no 1	0.055	kd no 2	0.046	kd no 3	0.046
G	4	3.562	kd 10x 1	0.082	kd 10x 2	0.05	kd 10x 3	0.053
H	4	3.662	kd 10x 1	0.074	kd 10x 2	0.054	kd 10x 3	0.063
	Input (ug)
ctl no fa1	1.51
ctl no fa2	1.62
ctl no fa 3	2.26
ctl fa 1	1.31
ctl fa 2	1.32
ctl fa 3	1.42
kd no fa 1	1.46
kd no fa 2	1.34
kd no fa 3	1.64
kd fa 1	2.4
kd fa 2	1.85
kd fa 3	2.5

## Sheet: TaqmanData1
Well	Sample ID	Target Gene	Target Ct	ActB Ct			Well	Sample ID	Target Gene	Target Ct	ActB Ct			Well	Sample ID	Target Gene	Target Ct	ActB Ct
C05	KD+FA1	DNMT3A	25.89	21.17			E04	KD NO 1	MECP2	27.63	21.98			E10	KD NO 1	MTHFR	31.18	22.65
C06	KD+FA1	DNMT3A	25.92	21.09			E05	KD NO 1	MECP2	27.22	21.72			E11	KD NO 1	MTHFR	31.19	23.22
G06	KD+FA1	DNMT3A	25.75	21.12			E06	KD NO 1	MECP2	27.38	21.46			E12	KD NO 1	MTHFR	31.31	22.32
B05	KD+FA2	DNMT3A	25.91	21.03			F01	KD NO 2	MECP2	27.75	22.17			F07	KD NO 2	MTHFR	31.17	22.07
B06	KD+FA2	DNMT3A	25.93	20.8			F02	KD NO 2	MECP2	27.91	22.04			F08	KD NO 2	MTHFR	31.59	23.26
F06	KD+FA2	DNMT3A	25.96	21.05			F03	KD NO 2	MECP2	28.07	22.35			F09	KD NO 2	MTHFR	31.74	22.91
A05	KD+FA3	DNMT3A	26.05	20.39			F04	KD NO 3	MECP2	28.26	22.91			F10	KD NO 3	MTHFR	31.47	22.44
A06	KD+FA3	DNMT3A	25.84	20.26			F05	KD NO 3	MECP2	27.5	22.11			F11	KD NO 3	MTHFR	31.6	23.36
E06	KD+FA3	DNMT3A	25.88	20.49			F06	KD NO 3	MECP2	27.67	21.93			F12	KD NO 3	MTHFR	31.29	23.04
B07	KD+NO1	DNMT3A	25.76	22.72			A01	KD+FA1	MECP2	27.62	20.01			A07	KD+FA1	MTHFR	29.96	20.49
B08	KD+NO1	DNMT3A	25.64	22.75			A02	KD+FA1	MECP2	27.23	20.21			A08	KD+FA1	MTHFR	30.04	21.02
B09	KD+NO1	DNMT3A	25.98	22.32			A03	KD+FA1	MECP2	27.12	20.1			A09	KD+FA1	MTHFR	29.91	19.02
A07	KD+NO2	DNMT3A	25.44	21.8			A04	KD+FA2	MECP2	26.78	19.45			A10	KD+FA2	MTHFR	29.95	20.43
A08	KD+NO2	DNMT3A	25.19	21.97			A05	KD+FA2	MECP2	27.02	19.97			A11	KD+FA2	MTHFR	30.03	20.55
A09	KD+NO2	DNMT3A	25.76	21.91			A06	KD+FA2	MECP2	27.22	20.25			A12	KD+FA2	MTHFR	2.14		*outlier
D05	KD+NO3	DNMT3A	26.1	21.75			B01	KD+FA3	MECP2	26.76	19.46			B07	KD+FA3	MTHFR	29.65	19.82
D06	KD+NO3	DNMT3A	26.05	21.87			B02	KD+FA3	MECP2	26.98	19.65			B08	KD+FA3	MTHFR	32.63	21.56
H06	KD+NO3	DNMT3A	26.07	21.65			B03	KD+FA3	MECP2	27.05	19.73			B09	KD+FA3	MTHFR	29.98	20.26
E07	SCR FA 1	DNMT3A	25.36	21.23			D01	SCR NO 1	MECP2	26.1	20.1			D07	SCR NO 1	MTHFR	28.77	20.45
E08	SCR FA 1	DNMT3A	25.19	21.12			D02	SCR NO 1	MECP2	26.42	20.32			D08	SCR NO 1	MTHFR	28.93	21.02
E09	SCR FA 1	DNMT3A	25.3	21.31			D03	SCR NO 1	MECP2	26.73	20.26			D09	SCR NO 1	MTHFR	29.12	21.06
D07	SCR FA 2	DNMT3A	24.44	20.83			D04	SCR NO 2	MECP2	26.58	20.3			D10	SCR NO 2	MTHFR	29.73	21.42
D08	SCR FA 2	DNMT3A	24.41	20.51			D05	SCR NO 2	MECP2	26.97	20.9			D11	SCR NO 2	MTHFR	30.09	22.23
D09	SCR FA 2	DNMT3A	24.53	20.79			D06	SCR NO 2	MECP2	27.12	21			D12	SCR NO 2	MTHFR	29.62	22.2
C07	SCR FA 3	DNMT3A	26.32	22.57			E01	SCR NO 3	MECP2	26.83	20.61			E07	SCR NO 3	MTHFR	29.34	20.85
C08	SCR FA 3	DNMT3A	26.07	22.29			E02	SCR NO 3	MECP2	27.1	21.01			E08	SCR NO 3	MTHFR	31.08	22.74
C09	SCR FA 3	DNMT3A	26.24	22.43			E03	SCR NO 3	MECP2	27.3	21.16			E09	SCR NO 3	MTHFR	30.16	22.46
H07	SCR NO 1	DNMT3A	25.51	21.7			B04	SCR+FA1	MECP2	25.81	18.02			B10	SCR+FA1	MTHFR	28.51	19.19
H08	SCR NO 1	DNMT3A	26.29	22.61			B05	SCR+FA1	MECP2	25.51	18.11			B11	SCR+FA1	MTHFR	28.46	20.05
H09	SCR NO 1	DNMT3A	26.16	22.54			B06	SCR+FA1	MECP2	25.83	18.32			B12	SCR+FA1	MTHFR	18.69		*outlier
G07	SCR NO 2	DNMT3A	25.62	21.94			C01	SCR+FA2	MECP2	26.13	18.76			C07	SCR+FA2	MTHFR	28.38	19.14
G08	SCR NO 2	DNMT3A	25.3	21.82			C02	SCR+FA2	MECP2	26.27	18.69			C08	SCR+FA2	MTHFR	31.2	21.27
G09	SCR NO 2	DNMT3A	25.4	22.05			C03	SCR+FA2	MECP2	26.39	18.91			C09	SCR+FA2	MTHFR	28.69	19.51
F07	SCR NO 3	DNMT3A	25.39	21.09			C04	SCR+FA3	MECP2	25.92	18.18			C10	SCR+FA3	MTHFR	29.08	19.98
F08	SCR NO 3	DNMT3A	25.14	20.86			C05	SCR+FA3	MECP2	25.76	18.23			C11	SCR+FA3	MTHFR	28.24	19.1
F09	SCR NO 3	DNMT3A	25.12	20.88			C06	SCR+FA3	MECP2	26.02	18.34			C12	SCR+FA3	MTHFR	28.92	20.55

[truncated: 1 more sheets: TaqmanData2]
